# Supplementary material for: Histone Deacetylase Inhibitors Restore Cancer Cell Sensitivity towards T Lymphocytes Mediated Cytotoxicity in Pancreatic Cancer
Source: Cancers (Basel). 2022 Jul 29;14(15):3709. doi: 10.3390/cancers14153709 (PMC9367398; doi:10.3390/cancers14153709)
Supplement: Supplementary file 1 [file cancers-14-03709-s001.zip › SupplementaryTableS1-S4.xlsx]

## Sheet: Table S1
Supplementary Table 1: Correlation of age or gender on CTL activity using PACA-AU and TCGA-PAAD.
Cases Summary for PACA-AU											Cases Summary for TCGA-PAAD
	Gender	Cases, N										Gender	Cases, N
Step 7 activity score	Female	35									Step 7 activity score	Female	56
	Male	34										Male	63
	Total	69										Total	119
Descriptives											Descriptives
	Gender		Statistic	Std. Error								Gender		Statistic	Std. Error
Step 7 activity score	Female	Mean	0.356343	0.134233							Step 7 activity score	Female	Mean	0.8378	0.121699
		Variance	0.631										Variance	0.829
		Std. Deviation	0.794131										Std. Deviation	0.910714
	Male	Mean	0.660706	0.134686								Male	Mean	0.7039	0.082953
		Variance	0.617										Variance	0.434
		Std. Deviation	0.78535										Std. Deviation	0.658418
Point Biserial Correlation (Gender vs Step 7)											Nonparametric Correlations - Kendall's tau-b (Gender vs Step 7)
		Gender	Step 7 activity score										Gender	Step 7 activity score
Gender	Pearson Correlation	1	0.192								Gender	Correlation Coefficient	1	-0.093
	Sig. (2-tailed)		0.114									Sig. (2-tailed)	.	0.218
	N	69	69									N	119	119
Step 7 activity score	Pearson Correlation	0.192	1								Step 7 activity score	Correlation Coefficient	-0.093	1
	Sig. (2-tailed)	0.114										Sig. (2-tailed)	0.218	.
	N	69	69									N	119	119
Spearman Correlation (Step 7 vs Age), N=68 (1 missing, no age data)											Pearson Correlation (Age vs Step 7)
			Step 7 activity score	Age at Diagnosis									Step 7 activity score	Age at Diagnosis
Spearman's rho	Step 7 activity score	Correlation Coefficient	1	-0.017							Step 7 activity score	Pearson Correlation	1	-0.054
		Sig. (2-tailed)	.	0.888								Sig. (2-tailed)		0.556
		N	69	68								N	119	119
	Age at Diagnosis	Correlation Coefficient	-0.017	1							Age at Diagnosis	Pearson Correlation	-0.054	1
		Sig. (2-tailed)	0.888	.								Sig. (2-tailed)	0.556
		N	68	68								N	119	119
BINOMIAL LOGISTIC REGRESSION (Age, Gender vs Step 7)											BINOMIAL LOGISTIC REGRESSION (Age, Gender vs Step 7)
Model Summary											Model Summary
Step	-2 Log likelihood	Cox & Snell R Square	Nagelkerke R Square								Step	-2 Log likelihood	Cox & Snell R Square	Nagelkerke R Square
1	92.193a	0.017	0.022								1	163.153a	0.015	0.019
Estimation terminated at iteration number 3 because parameter estimates changed by less than .001.											Estimation terminated at iteration number 3 because parameter estimates changed by less than .001.
Classification Tablea											Classification Tablea
Observed			Predicted								Observed			Predicted
			Step 7 activity score		Percentage Correct									Step 7 activity score		Percentage Correct
			Low	High										Low	High
	Step 7 activity score	Low	8	22	26.7							Step 7 activity score	Low	34	24	58.6207
		High	10	28	73.7								High	29	32	52.459
	Overall Percentage				52.9							Overall Percentage				55.4622
a The cut value is .500											a The cut value is .500
Logistic regression											Logistic regression
	B	S.E.	Wald	df	Sig.	Exp(B)	95% C.I.for EXP(B)					B	S.E.	Wald	df	Sig.	Exp(B)	95% C.I.for Exp(B)
							Lower	Upper										Lower	Upper
Age at Diagnosis	-0.002	0.023	0.005	1	0.943	0.998	0.953	1.045			Age at Diagnosis	0.009	0.017	0.271	1	0.603	1.009	0.976	1.043
Gender	-0.471	0.507	0.863	1	0.353	0.624	0.231	1.686			Gender	0.438	0.371	1.394	1	0.238	1.549	0.749	3.203
Constant	0.586	1.543	0.144	1	0.704	1.797					Constant	-0.726	1.119	0.421	1	0.516	0.484
Abbreviations: B, unstandardized beta coefficient; S.E., standard error of B, Exp (B), exponentiation of B or Odds Ratio; df, degrees-of-freedom; 95% C.I. for Exp(B), 95% confidence intervals for Exp(B).											Abbreviations: B, unstandardized beta coefficient; S.E., standard error of B, Exp (B), exponentiation of B or Odds Ratio; df, degrees-of-freedom; 95% C.I. for Exp(B), 95% confidence intervals for Exp(B).

## Sheet: Table S2
Supplementary Table 2: List of genes that were upregulated in PDAC with low CTL killing activity.
Gene Symbol	Gene Name
DNAJB11	DnaJ heat shock protein family (Hsp40) member B11
CBWD1	COBW domain containing 1
SEC61G	SEC61 translocon subunit gamma
GCSH	glycine cleavage system protein H
MAGOHB	mago homolog B, exon junction complex subunit
CYB5R2	cytochrome b5 reductase 2
TWIST1	twist family bHLH transcription factor 1
PRC1	protein regulator of cytokinesis 1
GPR3	G protein-coupled receptor 3
KYNU	kynureninase
MCM10	minichromosome maintenance 10 replication initiation factor
PLEKHG4B	pleckstrin homology and RhoGEF domain containing G4B
MMP3	matrix metallopeptidase 3
NIPAL4	NIPA like domain containing 4
SPRR3	small proline rich protein 3

## Sheet: Table S3
Supplementary Table 3: List of genes that were downregulated in PDAC with low CTL killing activity.
Gene Symbol	Gene Name
KCNS2	potassium voltage-gated channel modifier subfamily S member 2
OMD	osteomodulin
EOMES	eomesodermin
THSD7B	thrombospondin type 1 domain containing 7B
GP5	glycoprotein V platelet
RPGRIP1	RPGR interacting protein 1
NMUR1	neuromedin U receptor 1
PTCH1	patched 1
KCNK2	potassium two pore domain channel subfamily K member 2
CHN2	chimerin 2
MYOZ3	myozenin 3
FMO2	flavin containing dimethylaniline monooxygenase 2
KLHL33	kelch like family member 33
EPHX2	epoxide hydrolase 2
GPR174	G protein-coupled receptor 174
NWD1	NACHT and WD repeat domain containing 1
CDO1	cysteine dioxygenase type 1
BOC	BOC cell adhesion associated, oncogene regulated
CD101	CD101 molecule
GZMA	granzyme A
ZSWIM5	zinc finger SWIM-type containing 5
IL34	interleukin 34
AMIGO1	adhesion molecule with Ig like domain 1
FOXS1	forkhead box S1
GHR	growth hormone receptor
FBXL13	F-box and leucine rich repeat protein 13
IL6R	interleukin 6 receptor
ZDHHC2	zinc finger DHHC-type palmitoyltransferase 2
ZNF420	zinc finger protein 420
C1orf21	chromosome 1 open reading frame 21
TXNDC16	thioredoxin domain containing 16
CYBRD1	cytochrome b reductase 1
ZNF540	zinc finger protein 540
FRY	FRY microtubule binding protein
ZNF549	zinc finger protein 549
KBTBD11	kelch repeat and BTB domain containing 11
ACOX1	acyl-CoA oxidase 1
ZC3H10	zinc finger CCCH-type containing 10
ZNF566	zinc finger protein 566
NEURL1B	neuralized E3 ubiquitin protein ligase 1B
ERAP1	endoplasmic reticulum aminopeptidase 1
TOM1L1	target of myb1 like 1 membrane trafficking protein
FZD4	frizzled class receptor 4
BCDIN3D	BCDIN3 domain containing RNA methyltransferase
ST7L	suppression of tumorigenicity 7 like
RHOBTB2	Rho related BTB domain containing 2
ZNF689	zinc finger protein 689
ZNF691	zinc finger protein 691
R3HCC1	R3H domain and coiled-coil containing 1
RSBN1	round spermatid basic protein 1
ALKBH4	alkB homolog 4, lysine demethylase
HDAC5	histone deacetylase 5

## Sheet: Table S4
Supplementary Table 3: Predicted targets of HDAC inhibitors
	Belinostat	Dacinostat	Givinostat	Panobinostat	Vorinostat	Trichostatin A
ABCB1	0	0	0.118883	0	0	0
ABCG2	0	0	0	0	0.112042	0
ACVRL1	0	0.115737	0	0	0	0
ADAM10	0.111502	0	0	0	0.112042	0.111502
ADAM17	0	0	0.118883	0	0	0
ADAMTS4	0.111502	0	0	0	0.112042	0.111502
ADAMTS5	0.111502	0	0	0	0.112042	0.111502
ADCY5	0	0	0	0	0	0
ADORA1	0	0	0.118883	0	0.112042	0
ADORA2A	0	0	0.118883	0	0.112042	0
AKR1B1	0	0	0	0	0.112042	0
AKT1	0	0	0.118883	0	0	0
ALK	0	0	0	0	0	0
ANPEP	0.111502	0	0	0	0	0.111502
APP	0	0	0	0	0	0
AR	0	0	0	0	0.112042	0
AURKA	0	0	0	0	0.112042	0
AURKB	0	0	0.118883	0	0	0
BMP1	0.111502	0	0	0	0.112042	0.111502
CA1	0	0	0	0	0	0
CA2	0	0	0	0	0.112042	0
CA9	0	0	0	0	0.112042	0
CAMK2D	0.111502	0	0	0	0.112042	0.111502
CBR1	0.111502	0	0	0	0	0.111502
CCR1	0	0.115737	0	0	0	0
CCR3	0	0	0.118883	0	0	0
CCR5	0	0	0.118883	0	0	0
CDC42BPA	0	0	0.118883	0	0	0
CDC7	0	0	0	0	0.112042	0
CDK1	0	0	0	0	0.112042	0
CDK2	0	0	0.118883	0	0.112042	0
CDK4	0	0	0.118883	0	0.112042	0
CDK5	0.111502	0	0	0	0	0.111502
CHEK1	0	0	0.118883	0	0	0
CHEK2	0	0	0.118883	0	0	0
CLK1	0	0	0	0	0	0
CLK4	0	0	0.118883	0	0	0
CNR1	0	0	0	0	0	0
CNR2	0	0	0	0	0	0
COMT	0	0	0	0	0	0
CTSC	0	0	0.118883	0	0	0
CTSK	0.111502	0	0	0	0	0.111502
CYP11B1	0	0	0	0	0.112042	0
CYP17A1	0	0	0	0	0.112042	0
CYP19A1	0.111502	0	0	0	0	0.111502
CYP26A1	0	0	0.118883	0	0	0
DAO	0	0	0	0	0	0
DNM1	0	0	0	0	0.112042	0
DPP8	0	0	0.118883	0	0	0
DPP9	0	0	0.118883	0	0	0
DYRK1A	0	0	0	0	0	0
DYRK1B	0	0	0	0	0	0
ECE1	0	0	0	0	0.112042	0
EDNRA	0	0	0	0	0.112042	0
EGFR	0.111502	0	0	0	0	0.111502
ELANE	0	0	0	0	0.112042	0
EPHB2	0	0	0	0	0.112042	0
EPHB4	0	0	0	0	0.112042	0
EPHX2	0	0	0	0	0.135616	0
ERN1	0.111502	0	0	0	0.112042	0.111502
ESR2	0	0	0	0	0	0
EZH2	0	0	0.118883	0	0	0
EZR	0	0	0	0	0.112042	0
F10	0	0	0	0	0.112042	0
FCER2	0	0	0	0	0.112042	0
FLT1	0	0	0	0	0.112042	0
FLT4	0	0	0.118883	0	0	0
FUCA1	0	0.115737	0	0	0	0
GHSR	0	0	0.118883	0	0	0
GNRHR	0	0	0.118883	0	0	0
GRM4	0	0	0	0	0.112042	0
GSK3A	0	0	0.118883	0	0	0
GSK3B	0.111502	0	0.118883	0	0.112042	0.111502
HCK	0	0	0	0	0.112042	0
HDAC 1	1	1	1	1	1	1
HDAC 2	1	1	1	1	1	1
HDAC 3	1	1	1	1	1	1
HDAC 4	1	1	1	1	1	1
HDAC 5	1	1	1	1	1	1
HDAC 6	1	1	1	1	1	1
HDAC 7	1	1	1	1	1	1
HDAC 8	1	1	1	1	1	1
HDAC 9	1	1	1	1	1	1
HDAC 10	1	1	0	1	1	1
HDAC 11	1	1	0	1	1	1
HMGCR	0	0.115737	0	0	0	0
HPGD	0	0	0	0.10934	0	0
HRH1	0	0	0.118883	0	0	0
HSD17B1	0	0	0	0	0.112042	0
HSD17B3	0	0	0	0	0.112042	0
HSP90AA1	0.111502	0	0	0	0	0.111502
HSP90AB1	0.111502	0	0	0	0	0.111502
HTR1A	0.111502	0.115737	0	0.10934	0	0.111502
HTR1B	0	0.115737	0.118883	0.10934	0	0
HTR1D	0	0.115737	0.118883	0.10934	0	0
HTR2A	0	0	0.118883	0	0	0
HTR3A	0.111502	0	0.118883	0	0.112042	0.111502
IGF1R	0	0	0.118883	0	0	0
ILK	0	0.115737	0	0	0	0
IMPDH1	0.111502	0	0	0	0.112042	0.111502
IMPDH2	0.111502	0	0	0	0.112042	0.111502
ITK	0	0	0.118883	0	0	0
KCNA3	0	0	0	0	0.112042	0
KCNH2	0	0.222291	0	0.73421	0	0
KCNJ1	0	0.115737	0	0	0	0
KDR	0	0	0	0	0.112042	0
LCK	0	0	0.118883	0	0	0
LIMK2	0	0	0.118883	0	0	0
MAOA	0.111502	0	0	0	0.112042	0.111502
MAOB	0.111502	0	0	0	0	0.111502
MAP2K1	0	0	0	0	0.112042	0
MAP3K12	0	0.115737	0	0	0	0
MAP3K8	0	0	0	0	0	0
MAPK1	0	0	0.118883	0	0	0
MC4R	0	0	0.118883	0	0	0
MCHR1	0	0	0.118883	0	0	0
MCL1	0	0	0	0	0.112042	0
MELK	0	0	0.118883	0	0	0
MET	0	0	0.118883	0	0	0
MME	0	0	0	0	0	0
MMP1	0	0	0	0	0.112042	0
MMP10	0	0	0.118883	0	0	0
MMP12	0.111502	0	0	0	0.112042	0.111502
MMP13	0	0	0	0	0.112042	0
MMP14	0.111502	0	0	0	0.112042	0.111502
MMP16	0	0	0	0	0.112042	0
MMP2	0.111502	0	0	0	0.112042	0.111502
MMP25	0	0	0	0	0.112042	0
MMP3	0.111502	0	0.118883	0	0.112042	0.111502
MMP7	0	0	0	0	0	0
MMP8	0.111502	0	0	0	0	0.111502
MMP9	0	0	0	0	0.112042	0
MTOR	0	0	0	0	0.112042	0
NMT1	0	0.115737	0	0	0	0
NOS1	0	0.115737	0.118883	0	0	0
NOTUM	0	0	0	0	0	0
NR4A1	0	0	0	0	0.112042	0
P2RX7	0	0	0	0	0.112042	0
PCNA	0	0.115737	0	0	0	0
PDE10A	0	0	0	0	0.112042	0
PDE3A	0.111502	0	0	0	0	0.111502
PDE3B	0.111502	0	0	0	0	0.111502
PDE4A	0.111502	0	0	0	0.112042	0.111502
PDE4B	0.111502	0	0	0	0.112042	0.111502
PDE4C	0.111502	0	0	0	0.112042	0.111502
PDE4D	0.111502	0	0	0	0.112042	0.111502
PDE5A	0.111502	0	0	0	0	0.111502
PDE7A	0	0	0	0	0.112042	0
PDF	0.111502	0	0	0	0	0.111502
PDK1	0.111502	0.115737	0	0	0.112042	0.111502
PHKG1	0	0	0.118883	0	0	0
PI4KB	0	0	0	0	0.112042	0
PIK3CA	0	0	0	0	0.112042	0
PIK3CB	0	0	0	0	0.112042	0
PIK3CD	0	0	0.118883	0	0.112042	0
PIK3CG	0	0	0	0	0.112042	0
PIK3R1	0	0	0	0	0.112042	0
PIM1	0	0	0.118883	0	0	0
PIM2	0	0	0.118883	0	0	0
PIM3	0	0	0.118883	0	0	0
PLA2G2A	0.111502	0	0	0	0	0.111502
PLAU	0	0	0.118883	0	0	0
PRF1	0	0	0	0	0.112042	0
PRKACA	0	0	0	0	0	0
PRKCA	0	0	0	0	0.112042	0
PRKCB	0	0	0.118883	0	0	0
PRKDC	0	0	0	0	0.112042	0
PSMB8	0	0	0	0	0.112042	0
PTAFR	0.111502	0	0	0	0	0.111502
PTGS2	0	0	0	0	0.112042	0
PTPN1	0.111502	0	0	0	0	0.111502
REN	0	0.115737	0	0	0	0
RET	0	0	0	0	0.112042	0
ROCK1	0	0	0.118883	0	0	0
SLC6A2	0	0	0.118883	0	0	0
SLC6A4	0	0	0.118883	0	0	0
SLC6A5	0	0	0.118883	0	0	0
SMYD2	0	0	0.118883	0	0	0
SOAT1	0	0	0	0	0.112042	0
SOAT2	0	0	0	0	0.112042	0
SRC	0	0	0.118883	0	0.112042	0
SRD5A1	0	0	0	0	0.112042	0
SRD5A2	0	0	0	0	0.112042	0
TACR1	0	0	0.118883	0	0	0
TACR2	0	0	0.118883	0	0	0
TBXA2R	0.111502	0	0	0	0	0.111502
TEK	0	0	0.118883	0	0	0
TRPM8	0	0	0	0	0.112042	0
TUBB1	0	0	0	0	0.112042	0
TYRO3	0	0	0.118883	0	0	0
VCP	0	0	0.118883	0	0.112042	0
WEE1	0	0	0	0	0.112042	0
XIAP	0	0	0.118883	0	0	0
